# Supplementary material for: Repression of ctrA and chpT by a transcriptional regulator of the Xre family that is expressed by RpoN3 and its cognate activator protein in Cereibacter sphaeroides
Source: PLoS One. 2025 Apr 15;20(4):e0321186. doi: 10.1371/journal.pone.0321186 (PMC11999139; doi:10.1371/journal.pone.0321186)
Supplement: S2 Table — (XLSX) [file pone.0321186.s010.xlsx]

## Sheet: Hoja1
Strain	Tree name	Genome accesion number	RpoC	XrpA	AprX	s54 promoter
Actibacterium atlanticum 22II-S11-z10	Actibacterium_atlanticum	GCA_000671395.1	KCV80777	WP_035252804.1	WP_035250833.1	TTGGCATAGAAATTGCTT
Actibacterium pelagium JN33	Actibacterium_pelagium	GCA_002285415.1	WP_095593921	WP_095596191.1
Aestuariivita boseongensis BS-B2	Aestuariivita_boseongensis	GCA_001262635.1	WP_050931493	WP_050927598.1
Albidovulum inexpectatum DSM 12048	Albidovulum_inexpectatum	GCA_002927635.1	PPB79601	WP_104071678.1	WP_104069683.1	TTGGCACGAAGATTGCTT
Albimonas pacifica CGMCC 1.11030	Albimonas_pacifica	GCA_900113695.1	SFI00853	WP_092861107.1
Amylibacter kogurei strain 4G11	Amylibacter_kogurei	GCA_002742285.1	PIB25196	WP_099594248.1
Celeribacter baekdonensis DSM 27375	Celeribacter_baekdonensis	GCA_900102315.1	WP_066707218	WP_009572860.1
Celeribacter ethanolicus NH195	Celeribacter_ethanolicus	GCA_001550095.1	SFK27297	WP_066705813.1
Celeribacter manganoxidans DY25	Pacificitalea_manganoxidans	GCA_002504165.1	ATI42951	WP_088664805.1
Celeribacter neptunius DSM 26471	Celeribacter_neptunius	GCA_900113955.1	PTR18330	WP_090062343.1
Cereibacter changlensis DSM 18774	Cereibacter_changlensis	GCA_003254335.1	ODM41211	WP_107663126.1	WP_107664113.1	TTGGCACGGAATTTGCTT
Cognatiyoonia koreensis DSM 17925	Cognatiyoonia_koreensis	GCA_900109295.1	SEW47652	WP_089992990.1
Cognatiyoonia sediminum DSM 28715	Cognatiyoonia_sediminum	GCA_900129845.1	SHH27645	WP_072899949.1
Defluviimonas denitrificans DSM 18921	Defluviimonas_denitrificans	GCA_002973535.1	PQV55337	WP_105513388.1	WP_105513511.1	TTGGCACGCCGCTTGCTT
Dinoroseobacter shibae DFL 12	Dinoroseobacter_shibae	GCA_000018145.1	ABV92018	WP_012179436.1	WP_012177501.1	TTGGCATGGTTCTTGCTT
Epibacterium mobile DSM 23403	Epibacterium_mobile	GCA_900106635.1	WP_009176501	WP_005638576.1
Flavimaricola marinus CECT 8899	Flavimaricola_marinus	GCA_900184895.1	SMY06435	WP_093992988.1
Gemmobacter aquatilis DSM 3857	Gemmobacter_aquatilis	GCA_900110025.1	SEO31615	WP_091299254.1
Gemmobacter megaterium DSM 26375	Wagnerdoeblera_megaterium	GCA_900156815.1	WP_028031864	WP_076527718.1
Gemmobacter nectariphilus DSM 15620	Wagnerdoeblera_nectariphilus	GCA_000429765.1	SIS52537	WP_028028985.1
Haematobacter massiliensis CCUG 47968	Haematobacter_massiliensis	GCA_000740795.1	KFI25179	WP_035712849.1	WP_035707716.1	TTGGCACGAAATTTGCTT
Haematobacter missouriensis H1892	Haematobacter_missouriensis	GCA_002196895.1	OWJ74397	WP_035746025.1	WP_035742751.1	TTGGCACGAAATTTGCTT
Jannaschia aquimarina GSW-M26	Jannaschia_aquimarina	GCA_000877395.1	KIT15263	WP_043917536.1
Jannaschia helgolandensis DSM 14858	Jannaschia_helgolandensis	GCA_900109285.1	SEL80859	WP_092760869.1
Jhaorihella thermophila DSM 23413	Jhaorihella_thermophila	GCA_900108275.1	SEG11334	WP_104008962.1
Leisingera aquimarina DSM 24565	Leisingera_aquimarina	GCA_000473165.1	WP_027257334	WP_027259493.1
Leisingera caerulea DSM 24564	Leisingera_caerulea	GCA_000473325.1	WP_027236234	WP_027238191.1
Leisingera daeponensis DSM 23529	Leisingera_daeponensis	GCA_000473145.1	WP_008557437	WP_027244310.1
Leisingera methylohalidivorans DSM 14336	Leisingera_methylohalidivorans	GCA_000511355.1	AHC99464	WP_024089475.1
Limimaricola cinnabarinus LL-001	Limimaricola_cinnabarinus	GCA_000466965.1	GAD57028	WP_021692772.1
Limimaricola hongkongensis DSM 17492	Limimaricola_hongkongensis	GCA_000600975.2	EYD73484	WP_017927298.1
Litoreibacter albidus DSM 26922	Litoreibacter_albidus	GCA_900107015.1	SDX68687	WP_089947747.1
Litoreibacter arenae DSM 19593	Litoreibacter_arenae	GCA_000442275.2	EPX76904	WP_083483461.1
Litoreibacter janthinus DSM 26921	Litoreibacter_janthinus	GCA_900111945.1	SFR65490	WP_090215096.1
Litoreibacter meonggei DSM 29466	Litoreibacter_meonggei	GCA_003663885.1	RLJ40761	WP_121022866.1
Litorimicrobium taeanense DSM 22007	Litorimicrobium_taeanense	GCA_900110775.1	SEQ04336	WP_090269963.1
Loktanella atrilutea DSM 29326	Loktanella_atrilutea	GCA_900128995.1	SHF20753	WP_072857727.1
Loktanella fryxellensis DSM 16213	Loktanella_fryxellensis	GCA_900110065.1	SEN76788	WP_089898991.1
Loktanella salsilacus DSM 16199	Loktanella_salsilacus	GCA_900114485.1	SFL66905	WP_090187949.1
Marinovum algicola DG 898	Marinovum_algicola	GCA_900109145.1	WP_074840290	WP_048530261.1
Maritimibacter alkaliphilus HTCC2654	Maritimibacter_alkaliphilus	GCA_008124775.1	EAQ13073	WP_040884619.1
Maritimibacter harenae DP07	Maritimibacter_harenae	GCA_009882975.1	MZR15458	WP_161352536.1
Marivita cryptomonadis CL-SK44	Marivita_cryptomonadis	GCA_002115725.1	WP_085628840	WP_085629200.1
Marivita geojedonensis DPG-138	Marivita_geojedonensis	GCA_002115805.1	OSQ44098	WP_085639858.1
Marivita hallyeonensis DSM 29431	Marivita_hallyeonensis	GCA_900129875.1	SHI07924	WP_072776494.1
Monaibacterium marinum C7	Monaibacterium_marinum	GCA_900231835.1	SOH94638	WP_097927872.1	WP_097929679.1	TTGGCACGCTTCTTGCAT
Neptunicoccus sediminis CY02	Neptunicoccus_sediminis	GCA_001719615.1	WP_083225714	WP_069300229.1
Nereida ignava CECT 5292	Nereida_ignava	GCA_001049735.1	CRK76475	WP_048597312.1
Nioella nitratireducens SSW136	Nioella_nitratireducens	GCA_001879715.1	WP_071673921	WP_071674713.1
Oceanicella actignis CGMCC 1.10808	Oceanicella_actignis	GCA_900143155.1	SHN73248	WP_072748211.1	WP_148921721.1	TTGGCACGATGATTGCAT
Oceanicola granulosus HTCC2516	Oceanicola_granulosus	GCA_000153305.1	EAR49402	WP_040615215.1
Oceanicola litoreus DSM 29440	Vannielia_litorea	GCA_900142295.1	SIO22111	WP_074254881.1	WP_074256867.1	TTGGCACGAAAGTTGCTG
Oceaniovalibus guishaninsula JLT2003	Oceaniovalibus_guishaninsula	GCA_000299575.1	EKE45246	WP_040610878.1
Octadecabacter antarcticus 307	Octadecabacter_antarcticus	GCA_000155675.2	AGI69804	WP_015499174.1
Octadecabacter arcticus 238	Octadecabacter_arcticus	GCA_000155735.2	AGI70526	WP_015494434.1
Paenirhodobacter enshiensis DW2-9	Sinirhodobacter_enshiensis	GCA_000740785.1	KFI25542	WP_036634900.1
Paracoccus aminophilus JCM 7686	Paracoccus_aminophilus	GCA_000444995.1	AGT10255	WP_020950103.1
Paracoccus pantotrophus DSM 2944	Paracoccus_pantotrophus	GCA_008824185.1	QFG37979	WP_024844684.1
Paracoccus zeaxanthinifaciens ATCC 21588	Paracoccus_zeaxanthinifaciens	GCA_000420145.1	WP_022705690	WP_028725808.1
Pararhodobacter aggregans D1-19	Pararhodobacter_aggregans	GCA_003075525.1	PVE46209	WP_107751651.1	WP_107753470.1	TTGGCACGGAAATTGCTT
Pararhodobacter marinus CIC4N-9	Pararhodobacter_marinus	GCA_003122215.1	PWE27682	WP_109533361.1	WP_109534489.1	TTGGCACGGTTATTGCTT
Phaeobacter gallaeciensis DSM 26640	Phaeobacter_gallaeciensis	GCA_000511385.1	AHD08079	WP_024099602.1
Phaeobacter inhibens DSM 16374	Phaeobacter_inhibens	GCA_000473105.1	WP_014876024	WP_014875187.1
Planktomarina temperata RCA23	Planktomarina_temperata	GCA_000738435.1	AII88242	WP_044050159.1
Pontivivens insulae CECT 8812	Pontivivens_insulae	GCA_900302495.1	SPF27778	WP_108782407.1	WP_245895401.1	TTGGCATGACCCTTGCAT
Pseudodonghicola xiamenensis DSM 18339	Donghicola_xiamenensis	GCA_000429365.1	WP_028094067	WP_028093612.1
Pseudooceanicola batsensis HTCC2597	Pseudooceanicola_batsensis	GCA_000152725.1	EAQ04072	WP_040609350.1
Pseudophaeobacter arcticus DSM 23566	Pseudophaeobacter_arcticus	GCA_000473205.1	WP_027238987	WP_027240879.1
Pseudorhodobacter antarcticus CGMCC 1.10836	Pseudorhodobacter_antarcticus	GCA_900110135.1	SEN21862	WP_050519361.1	WP_074818507.1	TTGGCACGGTTCTTGCTT
Pseudorhodobacter aquimaris KCTC 23043	Pseudorhodobacter_aquimaris	GCA_001202025.1	WP_050526161	WP_050528256.1	WP_083444986.1	TTGGCACGGTTTTTGCTT
Pseudorhodobacter ferrugineus DSM 5888	Pseudorhodobacter_ferrugineus	GCA_000420745.1	WP_022705587	WP_022705135.1	WP_022705267.1	TTGGCATGATTTTTGCTT
Pseudoruegeria haliotis DSM 29328	Aliiruegeria_haliotis	GCA_003003255.1	PRY21164	WP_106204995.1
Pseudoruegeria lutimaris DSM 25294	Aliiruegeria_lutimaris	GCA_900099935.1	SDL19643	WP_093160933.1
Pseudoruegeria marinistellae SF-16	Pseudoruegeria_marinistellae	GCA_001509585.1	WP_068117056	WP_068113834.1
Puniceibacterium sediminis DSM 29052	Puniceibacterium_sediminis	GCA_900188035.1	SNR33780	WP_089270809.1
Rhodobaca barguzinensis alga05	R_bogoriensis_barguzinensis	GCA_001870665.2	ATX65164	WP_071480878.1
Rhodobacter aestuarii DSM 19945	Rhodobacter_aestuarii	GCA_900156655.1	SIT14655	WP_076483213.1
Rhodobacter azotoformans KA25	Cereibacter_azotoformans	GCA_003050905.1	WP_107664828	WP_002722818.1	WP_108220041.1	TTGGCATACAATTTGCTT
Rhodobacter blasticus DSM 2131	Fuscovulum_blasticum	GCA_003034965.1	PTE12759	WP_107674588.1	WP_107674175.1	TTGGCATGGAATGTGCTT
Rhodobacter capsulatus DSM 1710	Rhodobacter_capsulatus	GCA_003254295.1	WP_055209135	WP_055213417.1
Rhodobacter johrii JA192	Cereibacter_johrii	GCA_003046325.1	SNX68436	WP_002722818.1	WP_108223551.1	TTGGCACGTTATATGCTT
Rhodobacter maris JA276	Rhodobacter_maris	GCA_900217815.1	SOB94876	WP_097070210.1
Rhodobacter megalophilus DSM 18937	C_sphaeroides_megalophilum	GCA_900188265.1	SDG50138	WP_002722818.1	WP_009564565.1	TTGGCACACAATATGCTT
Rhodobacter ovatus JA234	Cereibacter_ovatus	GCA_900207575.1	ABA77855	WP_002722818.1	WP_097030484.1	TTGGCACGGTTCCTGCTT
Rhodobacter sphaeroides 2.4.1	Cereibacter_sphaeroides_2.4.1	GCA_003324715.1	SNT06771	WP_002722818.1	WP_011336858.1	TTGGCACACAATATGCTT
Rhodobacter sphaeroides WS8N	Cereibacter_sphaeroides_WS8N	GCA_000212605.1	EGJ23160	WP_002722818.1	WP_037087339.1	TTGGCACACAATATGCTT
Rhodobacter veldkampii DSM 11550	Phaeovulum_veldkampii	GCA_004363195.1	MBK5946872	WP_107325178.1		ATGGCACGAAATTTGCCG
Rhodobacter vinaykumarii JA123	Phaeovulum_vinaykumarii	GCA_900217755.1	SOC01150	WP_076363275.1
Rhodobacter viridis JA737	Rhodobacter_viridis	GCA_003217355.1	PYF10957	WP_013066617.1
Rhodovulum imhoffii DSM 18064	Rhodovulum_imhoffii	GCA_003046545.1	MBK5934866	WP_107890464.1	WP_107891720.1	TTGGCACGGATGTTGCTT
Rhodovulum robiginosum DSM 12329	Rhodovulum_robiginosum	GCA_003944755.1	RSK40797	RSK31413.1	RSK37831.1	TTGGCACGATTCTTGCAT
Rhodovulum sulfidophilum DSM 1374	Rhodovulum_sulfidophilum	GCA_001633165.1	ANB32827	WP_042463864.1	WP_042463211.1	TTGGCACGGAACTTGCTA
Roseibaca calidilacus HL-91	Roseibaca_calidilacus	GCA_001517585.1	CUX79508	WP_072246107.1
Roseibaca ekhonensis CECT 7235	Roseibaca_ekhonensis	GCA_900499075.1	SUZ33085	WP_121093072.1
Roseibacterium elongatum DSM 19469	Roseibacterium_elongatum	GCA_000590925.1	AHM03926	WP_025312215.1
Roseicitreum antarcticum CGMCC 1.8894	Roseicitreum_antarcticum	GCA_014681765.1	SDX78784	WP_092885953.1	WP_092884595.1	TTGGCACGAAAATTGCTT
Roseicyclus mahoneyensis DSM 16097	Roseicyclus_mahoneyensis	GCA_003148775.1	PWK59086	WP_109667410.1
Roseobacter denitrificans OCh 114 DSM 7001	Roseobacter_denitrificans	GCA_900113215.1	ABG33465	WP_011568226.1
Roseobacter litoralis Och 149	Roseobacter_litoralis	GCA_000154785.2	AEI92452	WP_013961093.1
Roseovarius aestuarii CECT 7745	Roseovarius_aestuarii	GCA_900172285.1	SMC13673	WP_085798341.1
Roseovarius albus CECT 7450	Roseovarius_albus	GCA_900172335.1	SLN32545	WP_085804491.1
Roseovarius atlanticus R12B	Roseovarius_atlanticus	GCA_001441615.1	KRS10392	WP_057793495.1
Roseovarius marisflavi DSM 29327	Roseovarius_marisflavi	GCA_900142625.1	SHL62188	WP_073197058.1
Roseovarius mucosus DSM 17069	Roseovarius_mucosus	GCA_000768555.3	KGM88858	WP_008282060.1
Ruegeria atlantica CECT 4292	Ruegeria_atlantica	GCA_001458195.1	CUH50561	WP_058275630.1
Ruegeria conchae TW15	Ruegeria_conchae	GCA_000192475.2	RLK07784	WP_010441908.1
Ruegeria halocynthiae DSM 27839	Ruegeria_halocynthiae	GCA_900106805.1	SDX50253	WP_074735577.1
Ruegeria pomeroyi DSS-3	Ruegeria_pomeroyi	GCA_000011965.2	AAV96732	WP_011048658.1
Ruegeria sp. TM1040	Epibacterium_TM1040	GCA_000014065.1	ABF62968	WP_011539237.1
Sagittula stellata E-37	Sagittula_stellata	GCA_000169415.1	EBA06220	WP_040604252.1
Salinihabitans flavidus DSM 27842	Salinihabitans_flavidus	GCA_900110425.1	SEO74159	WP_093117089.1
Salipiger marinus DSM 26424	Salipiger_marinus	GCA_900100085.1	SDJ50631	WP_089847114.1
Salipiger mucosus DSM 16094	Salipiger_mucosus	GCA_000442255.1	EPX86859	WP_020040462.1
Salipiger thiooxidans DSM 10146	Salipiger_thiooxidans	GCA_900102075.1	SDF60425	WP_089955557.1
Sedimentitalea nanhaiensis DSM 24252	Sedimentitalea_nanhaiensis	GCA_000473225.1	SFU18154	WP_027260538.1
Sediminimonas qiaohouensis DSM 21189	Sediminimonas_qiaohouensis	GCA_000423645.1	WP_026759055	WP_273248207.1
Shimia abyssi DSM 100673	Shimia_abyssi	GCA_003014475.1	PSL14268	WP_106607005.1
Shimia aestuarii DSM 15283	Shimia_aestuarii	GCA_900114635.1	SFM75650	WP_093090680.1
Sulfitobacter indolifex HEL-45	Sulfitobacter_indolifex	GCA_000172095.1	EDQ06754	WP_040700958.1
Sulfitobacter pseudonitzschiae H3	Pseudosulfitobacter_pseudonitzsc	GCA_000712315.1	KEJ93792	WP_037923615.1
Tabrizicola aquatica RCRI19	Tabrizicola_aquatica	GCA_002900975.1	WP_103259205	WP_103258015.1	WP_103258719.1	TTGGCATGAAAATTGCTT
Thalassobacter stenotrophicus CECT 5294	Thalassobacter_stenotrophicus	GCA_001458315.1	CUH59300	WP_038007062.1
Thalassobius autumnalis CECT 5118	Thalassobius_autumnalis	GCA_001458255.1	CUH64467	WP_058244860.1
Thalassobius gelatinovorus CECT 4357	Thalassobius_gelatinovorus	GCA_001458355.1	CUH65788	WP_058261859.1
Thalassobius mediterraneus CECT 5383	Thalassobius_mediterraneus	GCA_001458435.1	CUH83498	WP_058319906.1
Thalassococcus halodurans DSM 26915	Thalassococcus_halodurans	GCA_900108225.1	SEG52122	WP_103911250.1
Thioclava atlantica 13D2W-2	Thioclava_atlantica	GCA_000737065.1	KFE33472	WP_038148160.1
Thioclava electrotropha Elox9	Thioclava_electrotropha	GCA_002085925.2	QPZ92658	WP_078541876.1
Thioclava pacifica DSM 10166	Thioclava_pacifica	GCA_000714535.1	KEO54608	WP_038072568.1
Tropicibacter naphthalenivorans DSM 19561	Tropicibacter_naphthalenivorans	GCA_900176475.1	SMD10375	WP_058246449.1
Tropicibacter phthalicicus CECT 8649	Tropicibacter_phthalicicus	GCA_900184825.1	SMX29721	WP_099244147.1
Tropicimonas sediminicola DSM 29339	Tropicimonas_sediminicola	GCA_900188335.1	SNT38898	WP_089231016.1
Wenxinia marina DSM 24838	Wenxinia_marina	GCA_000836695.1	KIQ67536	WP_018301772.1
Wenxinia saemankumensis DSM 100565	Wenxinia_saemankumensis	GCA_900141735.1	SHI56608	WP_073326306.1
Yoonia litorea DSM 29433	Yoonia_litorea	GCA_900114675.1	SFS22108	WP_090203669.1
Yoonia maricola DSM 29128	Yoonia_maricola	GCA_002797915.1	PJI85399	WP_100368951.1
Yoonia sediminilitoris DSM 29955	Yoonia_sediminilitoris	GCA_003058085.1	PUB11492	WP_108384392.1
Yoonia vestfoldensis DSM 16212	Yoonia_vestfoldensis	GCA_000382265.1	WP_019956812	WP_019955360.1
